# Supplementary material for: Ecosystem service value evaluation method in a complex ecological environment: A case study of Gansu Province, China
Source: PLoS One. 2021 Feb 5;16(2):e0240272. doi: 10.1371/journal.pone.0240272 (PMC7864441; doi:10.1371/journal.pone.0240272)
Supplement: S1 Data — (ZIP) [file pone.0240272.s001.zip]

Archive with 302 entries (295 files):
- data/
- data/Ecosystem service value  from 2000 to 2015/
- data/Ecosystem service value  from 2000 to 2015/2000_2015 value in Gansu.gdb/
- data/Ecosystem service value  from 2000 to 2015/2000_2015 value in Gansu.gdb/a00000001.freelist
- data/Ecosystem service value  from 2000 to 2015/2000_2015 value in Gansu.gdb/a00000001.gdbindexes
- data/Ecosystem service value  from 2000 to 2015/2000_2015 value in Gansu.gdb/a00000001.gdbtable
- data/Ecosystem service value  from 2000 to 2015/2000_2015 value in Gansu.gdb/a00000001.gdbtablx
- data/Ecosystem service value  from 2000 to 2015/2000_2015 value in Gansu.gdb/a00000001.TablesByName.atx
- data/Ecosystem service value  from 2000 to 2015/2000_2015 value in Gansu.gdb/a00000002.gdbtable
- data/Ecosystem service value  from 2000 to 2015/2000_2015 value in Gansu.gdb/a00000002.gdbtablx
- data/Ecosystem service value  from 2000 to 2015/2000_2015 value in Gansu.gdb/a00000003.gdbindexes
- data/Ecosystem service value  from 2000 to 2015/2000_2015 value in Gansu.gdb/a00000003.gdbtable
- data/Ecosystem service value  from 2000 to 2015/2000_2015 value in Gansu.gdb/a00000003.gdbtablx
- data/Ecosystem service value  from 2000 to 2015/2000_2015 value in Gansu.gdb/a00000004.CatItemsByPhysicalName.atx
- data/Ecosystem service value  from 2000 to 2015/2000_2015 value in Gansu.gdb/a00000004.CatItemsByType.atx
- data/Ecosystem service value  from 2000 to 2015/2000_2015 value in Gansu.gdb/a00000004.FDO_UUID.atx
- data/Ecosystem service value  from 2000 to 2015/2000_2015 value in Gansu.gdb/a00000004.freelist
- data/Ecosystem service value  from 2000 to 2015/2000_2015 value in Gansu.gdb/a00000004.gdbindexes
- data/Ecosystem service value  from 2000 to 2015/2000_2015 value in Gansu.gdb/a00000004.gdbtable
- data/Ecosystem service value  from 2000 to 2015/2000_2015 value in Gansu.gdb/a00000004.gdbtablx
- data/Ecosystem service value  from 2000 to 2015/2000_2015 value in Gansu.gdb/a00000004.spx
- data/Ecosystem service value  from 2000 to 2015/2000_2015 value in Gansu.gdb/a00000005.CatItemTypesByName.atx
- data/Ecosystem service value  from 2000 to 2015/2000_2015 value in Gansu.gdb/a00000005.CatItemTypesByParentTypeID.atx
- data/Ecosystem service value  from 2000 to 2015/2000_2015 value in Gansu.gdb/a00000005.CatItemTypesByUUID.atx
- data/Ecosystem service value  from 2000 to 2015/2000_2015 value in Gansu.gdb/a00000005.gdbindexes
- data/Ecosystem service value  from 2000 to 2015/2000_2015 value in Gansu.gdb/a00000005.gdbtable
- data/Ecosystem service value  from 2000 to 2015/2000_2015 value in Gansu.gdb/a00000005.gdbtablx
- data/Ecosystem service value  from 2000 to 2015/2000_2015 value in Gansu.gdb/a00000006.CatRelsByDestinationID.atx
- data/Ecosystem service value  from 2000 to 2015/2000_2015 value in Gansu.gdb/a00000006.CatRelsByOriginID.atx
- data/Ecosystem service value  from 2000 to 2015/2000_2015 value in Gansu.gdb/a00000006.CatRelsByType.atx
- data/Ecosystem service value  from 2000 to 2015/2000_2015 value in Gansu.gdb/a00000006.FDO_UUID.atx
- data/Ecosystem service value  from 2000 to 2015/2000_2015 value in Gansu.gdb/a00000006.gdbindexes
- data/Ecosystem service value  from 2000 to 2015/2000_2015 value in Gansu.gdb/a00000006.gdbtable
- data/Ecosystem service value  from 2000 to 2015/2000_2015 value in Gansu.gdb/a00000006.gdbtablx
- data/Ecosystem service value  from 2000 to 2015/2000_2015 value in Gansu.gdb/a00000007.CatRelTypesByBackwardLabel.atx
- data/Ecosystem service value  from 2000 to 2015/2000_2015 value in Gansu.gdb/a00000007.CatRelTypesByDestItemTypeID.atx
- data/Ecosystem service value  from 2000 to 2015/2000_2015 value in Gansu.gdb/a00000007.CatRelTypesByForwardLabel.atx
- data/Ecosystem service value  from 2000 to 2015/2000_2015 value in Gansu.gdb/a00000007.CatRelTypesByName.atx
- data/Ecosystem service value  from 2000 to 2015/2000_2015 value in Gansu.gdb/a00000007.CatRelTypesByOriginItemTypeID.atx
- data/Ecosystem service value  from 2000 to 2015/2000_2015 value in Gansu.gdb/a00000007.CatRelTypesByUUID.atx
- data/Ecosystem service value  from 2000 to 2015/2000_2015 value in Gansu.gdb/a00000007.gdbindexes
- data/Ecosystem service value  from 2000 to 2015/2000_2015 value in Gansu.gdb/a00000007.gdbtable
- data/Ecosystem service value  from 2000 to 2015/2000_2015 value in Gansu.gdb/a00000007.gdbtablx
- data/Ecosystem service value  from 2000 to 2015/2000_2015 value in Gansu.gdb/a00000009.gdbindexes
- data/Ecosystem service value  from 2000 to 2015/2000_2015 value in Gansu.gdb/a00000009.gdbtable
- data/Ecosystem service value  from 2000 to 2015/2000_2015 value in Gansu.gdb/a00000009.gdbtablx
- data/Ecosystem service value  from 2000 to 2015/2000_2015 value in Gansu.gdb/a00000009.spx
- data/Ecosystem service value  from 2000 to 2015/2000_2015 value in Gansu.gdb/a0000000a.gdbindexes
- data/Ecosystem service value  from 2000 to 2015/2000_2015 value in Gansu.gdb/a0000000a.gdbtable
- data/Ecosystem service value  from 2000 to 2015/2000_2015 value in Gansu.gdb/a0000000a.gdbtablx
- data/Ecosystem service value  from 2000 to 2015/2000_2015 value in Gansu.gdb/a0000000b.freelist
- data/Ecosystem service value  from 2000 to 2015/2000_2015 value in Gansu.gdb/a0000000b.gdbindexes
- data/Ecosystem service value  from 2000 to 2015/2000_2015 value in Gansu.gdb/a0000000b.gdbtable
- data/Ecosystem service value  from 2000 to 2015/2000_2015 value in Gansu.gdb/a0000000b.gdbtablx
- data/Ecosystem service value  from 2000 to 2015/2000_2015 value in Gansu.gdb/a0000000c.band_index.atx
- data/Ecosystem service value  from 2000 to 2015/2000_2015 value in Gansu.gdb/a0000000c.blk_key_index.atx
- data/Ecosystem service value  from 2000 to 2015/2000_2015 value in Gansu.gdb/a0000000c.col_index.atx
- data/Ecosystem service value  from 2000 to 2015/2000_2015 value in Gansu.gdb/a0000000c.gdbindexes
- data/Ecosystem service value  from 2000 to 2015/2000_2015 value in Gansu.gdb/a0000000c.gdbtable
- data/Ecosystem service value  from 2000 to 2015/2000_2015 value in Gansu.gdb/a0000000c.gdbtablx
- data/Ecosystem service value  from 2000 to 2015/2000_2015 value in Gansu.gdb/a0000000c.row_index.atx
- data/Ecosystem service value  from 2000 to 2015/2000_2015 value in Gansu.gdb/a0000000d.freelist
- data/Ecosystem service value  from 2000 to 2015/2000_2015 value in Gansu.gdb/a0000000d.gdbindexes
- data/Ecosystem service value  from 2000 to 2015/2000_2015 value in Gansu.gdb/a0000000d.gdbtable
- data/Ecosystem service value  from 2000 to 2015/2000_2015 value in Gansu.gdb/a0000000d.gdbtablx
- data/Ecosystem service value  from 2000 to 2015/2000_2015 value in Gansu.gdb/a0000000e.gdbindexes
- data/Ecosystem service value  from 2000 to 2015/2000_2015 value in Gansu.gdb/a0000000e.gdbtable
- data/Ecosystem service value  from 2000 to 2015/2000_2015 value in Gansu.gdb/a0000000e.gdbtablx
- data/Ecosystem service value  from 2000 to 2015/2000_2015 value in Gansu.gdb/a0000000e.spx
- data/Ecosystem service value  from 2000 to 2015/2000_2015 value in Gansu.gdb/a0000000f.gdbindexes
- data/Ecosystem service value  from 2000 to 2015/2000_2015 value in Gansu.gdb/a0000000f.gdbtable
- data/Ecosystem service value  from 2000 to 2015/2000_2015 value in Gansu.gdb/a0000000f.gdbtablx
- data/Ecosystem service value  from 2000 to 2015/2000_2015 value in Gansu.gdb/a00000010.freelist
- data/Ecosystem service value  from 2000 to 2015/2000_2015 value in Gansu.gdb/a00000010.gdbindexes
- data/Ecosystem service value  from 2000 to 2015/2000_2015 value in Gansu.gdb/a00000010.gdbtable
- data/Ecosystem service value  from 2000 to 2015/2000_2015 value in Gansu.gdb/a00000010.gdbtablx
- data/Ecosystem service value  from 2000 to 2015/2000_2015 value in Gansu.gdb/a00000011.band_index.atx
- data/Ecosystem service value  from 2000 to 2015/2000_2015 value in Gansu.gdb/a00000011.blk_key_index.atx
- data/Ecosystem service value  from 2000 to 2015/2000_2015 value in Gansu.gdb/a00000011.col_index.atx
- data/Ecosystem service value  from 2000 to 2015/2000_2015 value in Gansu.gdb/a00000011.gdbindexes
- data/Ecosystem service value  from 2000 to 2015/2000_2015 value in Gansu.gdb/a00000011.gdbtable
- data/Ecosystem service value  from 2000 to 2015/2000_2015 value in Gansu.gdb/a00000011.gdbtablx
- data/Ecosystem service value  from 2000 to 2015/2000_2015 value in Gansu.gdb/a00000011.row_index.atx
- data/Ecosystem service value  from 2000 to 2015/2000_2015 value in Gansu.gdb/a00000012.freelist
- data/Ecosystem service value  from 2000 to 2015/2000_2015 value in Gansu.gdb/a00000012.gdbindexes
- data/Ecosystem service value  from 2000 to 2015/2000_2015 value in Gansu.gdb/a00000012.gdbtable
- data/Ecosystem service value  from 2000 to 2015/2000_2015 value in Gansu.gdb/a00000012.gdbtablx
- data/Ecosystem service value  from 2000 to 2015/2000_2015 value in Gansu.gdb/a00000013.gdbindexes
- data/Ecosystem service value  from 2000 to 2015/2000_2015 value in Gansu.gdb/a00000013.gdbtable
- data/Ecosystem service value  from 2000 to 2015/2000_2015 value in Gansu.gdb/a00000013.gdbtablx
- data/Ecosystem service value  from 2000 to 2015/2000_2015 value in Gansu.gdb/a00000013.spx
- data/Ecosystem service value  from 2000 to 2015/2000_2015 value in Gansu.gdb/a00000014.gdbindexes
- data/Ecosystem service value  from 2000 to 2015/2000_2015 value in Gansu.gdb/a00000014.gdbtable
- data/Ecosystem service value  from 2000 to 2015/2000_2015 value in Gansu.gdb/a00000014.gdbtablx
- data/Ecosystem service value  from 2000 to 2015/2000_2015 value in Gansu.gdb/a00000015.freelist
- data/Ecosystem service value  from 2000 to 2015/2000_2015 value in Gansu.gdb/a00000015.gdbindexes
- data/Ecosystem service value  from 2000 to 2015/2000_2015 value in Gansu.gdb/a00000015.gdbtable
- data/Ecosystem service value  from 2000 to 2015/2000_2015 value in Gansu.gdb/a00000015.gdbtablx
- data/Ecosystem service value  from 2000 to 2015/2000_2015 value in Gansu.gdb/a00000016.band_index.atx
- data/Ecosystem service value  from 2000 to 2015/2000_2015 value in Gansu.gdb/a00000016.blk_key_index.atx
- data/Ecosystem service value  from 2000 to 2015/2000_2015 value in Gansu.gdb/a00000016.col_index.atx
- data/Ecosystem service value  from 2000 to 2015/2000_2015 value in Gansu.gdb/a00000016.gdbindexes
- data/Ecosystem service value  from 2000 to 2015/2000_2015 value in Gansu.gdb/a00000016.gdbtable
- data/Ecosystem service value  from 2000 to 2015/2000_2015 value in Gansu.gdb/a00000016.gdbtablx
- data/Ecosystem service value  from 2000 to 2015/2000_2015 value in Gansu.gdb/a00000016.row_index.atx
- data/Ecosystem service value  from 2000 to 2015/2000_2015 value in Gansu.gdb/a00000017.freelist
- data/Ecosystem service value  from 2000 to 2015/2000_2015 value in Gansu.gdb/a00000017.gdbindexes
- data/Ecosystem service value  from 2000 to 2015/2000_2015 value in Gansu.gdb/a00000017.gdbtable
- data/Ecosystem service value  from 2000 to 2015/2000_2015 value in Gansu.gdb/a00000017.gdbtablx
- data/Ecosystem service value  from 2000 to 2015/2000_2015 value in Gansu.gdb/a00000018.gdbindexes
- data/Ecosystem service value  from 2000 to 2015/2000_2015 value in Gansu.gdb/a00000018.gdbtable
- data/Ecosystem service value  from 2000 to 2015/2000_2015 value in Gansu.gdb/a00000018.gdbtablx
- data/Ecosystem service value  from 2000 to 2015/2000_2015 value in Gansu.gdb/a00000018.spx
- data/Ecosystem service value  from 2000 to 2015/2000_2015 value in Gansu.gdb/a00000019.gdbindexes
- data/Ecosystem service value  from 2000 to 2015/2000_2015 value in Gansu.gdb/a00000019.gdbtable
- data/Ecosystem service value  from 2000 to 2015/2000_2015 value in Gansu.gdb/a00000019.gdbtablx
- data/Ecosystem service value  from 2000 to 2015/2000_2015 value in Gansu.gdb/a0000001a.freelist
- data/Ecosystem service value  from 2000 to 2015/2000_2015 value in Gansu.gdb/a0000001a.gdbindexes
- data/Ecosystem service value  from 2000 to 2015/2000_2015 value in Gansu.gdb/a0000001a.gdbtable
- data/Ecosystem service value  from 2000 to 2015/2000_2015 value in Gansu.gdb/a0000001a.gdbtablx
- data/Ecosystem service value  from 2000 to 2015/2000_2015 value in Gansu.gdb/a0000001b.band_index.atx
- data/Ecosystem service value  from 2000 to 2015/2000_2015 value in Gansu.gdb/a0000001b.blk_key_index.atx
- data/Ecosystem service value  from 2000 to 2015/2000_2015 value in Gansu.gdb/a0000001b.col_index.atx
- data/Ecosystem service value  from 2000 to 2015/2000_2015 value in Gansu.gdb/a0000001b.gdbindexes
- data/Ecosystem service value  from 2000 to 2015/2000_2015 value in Gansu.gdb/a0000001b.gdbtable
- data/Ecosystem service value  from 2000 to 2015/2000_2015 value in Gansu.gdb/a0000001b.gdbtablx
- data/Ecosystem service value  from 2000 to 2015/2000_2015 value in Gansu.gdb/a0000001b.row_index.atx
- data/Ecosystem service value  from 2000 to 2015/2000_2015 value in Gansu.gdb/a0000001c.freelist
- data/Ecosystem service value  from 2000 to 2015/2000_2015 value in Gansu.gdb/a0000001c.gdbindexes
- data/Ecosystem service value  from 2000 to 2015/2000_2015 value in Gansu.gdb/a0000001c.gdbtable
- data/Ecosystem service value  from 2000 to 2015/2000_2015 value in Gansu.gdb/a0000001c.gdbtablx
- data/Ecosystem service value  from 2000 to 2015/2000_2015 value in Gansu.gdb/gdb
- data/Ecosystem service value  from 2000 to 2015/2000_2015 value in Gansu.gdb/timestamps
- data/ESV change  for each town from 2000 to 2015/
- data/ESV change  for each town from 2000 to 2015/ESV change distribution map for each town from 2000 to 2015.gdb/
- data/ESV change  for each town from 2000 to 2015/ESV change distribution map for each town from 2000 to 2015.gdb/a00000001.freelist
- data/ESV change  for each town from 2000 to 2015/ESV change distribution map for each town from 2000 to 2015.gdb/a00000001.gdbindexes
- data/ESV change  for each town from 2000 to 2015/ESV change distribution map for each town from 2000 to 2015.gdb/a00000001.gdbtable
- data/ESV change  for each town from 2000 to 2015/ESV change distribution map for each town from 2000 to 2015.gdb/a00000001.gdbtablx
- data/ESV change  for each town from 2000 to 2015/ESV change distribution map for each town from 2000 to 2015.gdb/a00000001.TablesByName.atx
- data/ESV change  for each town from 2000 to 2015/ESV change distribution map for each town from 2000 to 2015.gdb/a00000002.gdbtable
- data/ESV change  for each town from 2000 to 2015/ESV change distribution map for each town from 2000 to 2015.gdb/a00000002.gdbtablx
- data/ESV change  for each town from 2000 to 2015/ESV change distribution map for each town from 2000 to 2015.gdb/a00000003.gdbindexes
- data/ESV change  for each town from 2000 to 2015/ESV change distribution map for each town from 2000 to 2015.gdb/a00000003.gdbtable
- data/ESV change  for each town from 2000 to 2015/ESV change distribution map for each town from 2000 to 2015.gdb/a00000003.gdbtablx
- data/ESV change  for each town from 2000 to 2015/ESV change distribution map for each town from 2000 to 2015.gdb/a00000004.CatItemsByPhysicalName.atx
- data/ESV change  for each town from 2000 to 2015/ESV change distribution map for each town from 2000 to 2015.gdb/a00000004.CatItemsByType.atx
- data/ESV change  for each town from 2000 to 2015/ESV change distribution map for each town from 2000 to 2015.gdb/a00000004.FDO_UUID.atx
- data/ESV change  for each town from 2000 to 2015/ESV change distribution map for each town from 2000 to 2015.gdb/a00000004.freelist
- data/ESV change  for each town from 2000 to 2015/ESV change distribution map for each town from 2000 to 2015.gdb/a00000004.gdbindexes
- data/ESV change  for each town from 2000 to 2015/ESV change distribution map for each town from 2000 to 2015.gdb/a00000004.gdbtable
- data/ESV change  for each town from 2000 to 2015/ESV change distribution map for each town from 2000 to 2015.gdb/a00000004.gdbtablx
- data/ESV change  for each town from 2000 to 2015/ESV change distribution map for each town from 2000 to 2015.gdb/a00000004.spx
- data/ESV change  for each town from 2000 to 2015/ESV change distribution map for each town from 2000 to 2015.gdb/a00000005.CatItemTypesByName.atx
- data/ESV change  for each town from 2000 to 2015/ESV change distribution map for each town from 2000 to 2015.gdb/a00000005.CatItemTypesByParentTypeID.atx
- data/ESV change  for each town from 2000 to 2015/ESV change distribution map for each town from 2000 to 2015.gdb/a00000005.CatItemTypesByUUID.atx
- data/ESV change  for each town from 2000 to 2015/ESV change distribution map for each town from 2000 to 2015.gdb/a00000005.gdbindexes
- data/ESV change  for each town from 2000 to 2015/ESV change distribution map for each town from 2000 to 2015.gdb/a00000005.gdbtable
- data/ESV change  for each town from 2000 to 2015/ESV change distribution map for each town from 2000 to 2015.gdb/a00000005.gdbtablx
- data/ESV change  for each town from 2000 to 2015/ESV change distribution map for each town from 2000 to 2015.gdb/a00000006.CatRelsByDestinationID.atx
- data/ESV change  for each town from 2000 to 2015/ESV change distribution map for each town from 2000 to 2015.gdb/a00000006.CatRelsByOriginID.atx
- data/ESV change  for each town from 2000 to 2015/ESV change distribution map for each town from 2000 to 2015.gdb/a00000006.CatRelsByType.atx
- data/ESV change  for each town from 2000 to 2015/ESV change distribution map for each town from 2000 to 2015.gdb/a00000006.FDO_UUID.atx
- data/ESV change  for each town from 2000 to 2015/ESV change distribution map for each town from 2000 to 2015.gdb/a00000006.gdbindexes
- data/ESV change  for each town from 2000 to 2015/ESV change distribution map for each town from 2000 to 2015.gdb/a00000006.gdbtable
- data/ESV change  for each town from 2000 to 2015/ESV change distribution map for each town from 2000 to 2015.gdb/a00000006.gdbtablx
- data/ESV change  for each town from 2000 to 2015/ESV change distribution map for each town from 2000 to 2015.gdb/a00000007.CatRelTypesByBackwardLabel.atx
- data/ESV change  for each town from 2000 to 2015/ESV change distribution map for each town from 2000 to 2015.gdb/a00000007.CatRelTypesByDestItemTypeID.atx
- data/ESV change  for each town from 2000 to 2015/ESV change distribution map for each town from 2000 to 2015.gdb/a00000007.CatRelTypesByForwardLabel.atx
- data/ESV change  for each town from 2000 to 2015/ESV change distribution map for each town from 2000 to 2015.gdb/a00000007.CatRelTypesByName.atx
- data/ESV change  for each town from 2000 to 2015/ESV change distribution map for each town from 2000 to 2015.gdb/a00000007.CatRelTypesByOriginItemTypeID.atx
- data/ESV change  for each town from 2000 to 2015/ESV change distribution map for each town from 2000 to 2015.gdb/a00000007.CatRelTypesByUUID.atx
- data/ESV change  for each town from 2000 to 2015/ESV change distribution map for each town from 2000 to 2015.gdb/a00000007.gdbindexes
- data/ESV change  for each town from 2000 to 2015/ESV change distribution map for each town from 2000 to 2015.gdb/a00000007.gdbtable
- data/ESV change  for each town from 2000 to 2015/ESV change distribution map for each town from 2000 to 2015.gdb/a00000007.gdbtablx
- data/ESV change  for each town from 2000 to 2015/ESV change distribution map for each town from 2000 to 2015.gdb/a00000009.gdbindexes
- data/ESV change  for each town from 2000 to 2015/ESV change distribution map for each town from 2000 to 2015.gdb/a00000009.gdbtable
- data/ESV change  for each town from 2000 to 2015/ESV change distribution map for each town from 2000 to 2015.gdb/a00000009.gdbtablx
- data/ESV change  for each town from 2000 to 2015/ESV change distribution map for each town from 2000 to 2015.gdb/a00000009.spx
- data/ESV change  for each town from 2000 to 2015/ESV change distribution map for each town from 2000 to 2015.gdb/a0000000a.gdbindexes
- data/ESV change  for each town from 2000 to 2015/ESV change distribution map for each town from 2000 to 2015.gdb/a0000000a.gdbtable
- data/ESV change  for each town from 2000 to 2015/ESV change distribution map for each town from 2000 to 2015.gdb/a0000000a.gdbtablx
- data/ESV change  for each town from 2000 to 2015/ESV change distribution map for each town from 2000 to 2015.gdb/a0000000b.gdbindexes
- data/ESV change  for each town from 2000 to 2015/ESV change distribution map for each town from 2000 to 2015.gdb/a0000000b.gdbtable
- data/ESV change  for each town from 2000 to 2015/ESV change distribution map for each town from 2000 to 2015.gdb/a0000000b.gdbtablx
- data/ESV change  for each town from 2000 to 2015/ESV change distribution map for each town from 2000 to 2015.gdb/a0000000c.band_index.atx
- data/ESV change  for each town from 2000 to 2015/ESV change distribution map for each town from 2000 to 2015.gdb/a0000000c.blk_key_index.atx
- data/ESV change  for each town from 2000 to 2015/ESV change distribution map for each town from 2000 to 2015.gdb/a0000000c.col_index.atx
- data/ESV change  for each town from 2000 to 2015/ESV change distribution map for each town from 2000 to 2015.gdb/a0000000c.gdbindexes
- data/ESV change  for each town from 2000 to 2015/ESV change distribution map for each town from 2000 to 2015.gdb/a0000000c.gdbtable
- data/ESV change  for each town from 2000 to 2015/ESV change distribution map for each town from 2000 to 2015.gdb/a0000000c.gdbtablx
- data/ESV change  for each town from 2000 to 2015/ESV change distribution map for each town from 2000 to 2015.gdb/a0000000c.row_index.atx
- data/ESV change  for each town from 2000 to 2015/ESV change distribution map for each town from 2000 to 2015.gdb/a0000000d.gdbindexes
- data/ESV change  for each town from 2000 to 2015/ESV change distribution map for each town from 2000 to 2015.gdb/a0000000d.gdbtable
- data/ESV change  for each town from 2000 to 2015/ESV change distribution map for each town from 2000 to 2015.gdb/a0000000d.gdbtablx
- data/ESV change  for each town from 2000 to 2015/ESV change distribution map for each town from 2000 to 2015.gdb/a0000000e.gdbindexes
- data/ESV change  for each town from 2000 to 2015/ESV change distribution map for each town from 2000 to 2015.gdb/a0000000e.gdbtable
- data/ESV change  for each town from 2000 to 2015/ESV change distribution map for each town from 2000 to 2015.gdb/a0000000e.gdbtablx
- data/ESV change  for each town from 2000 to 2015/ESV change distribution map for each town from 2000 to 2015.gdb/a0000000f.gdbindexes
- data/ESV change  for each town from 2000 to 2015/ESV change distribution map for each town from 2000 to 2015.gdb/a0000000f.gdbtable
- data/ESV change  for each town from 2000 to 2015/ESV change distribution map for each town from 2000 to 2015.gdb/a0000000f.gdbtablx
- data/ESV change  for each town from 2000 to 2015/ESV change distribution map for each town from 2000 to 2015.gdb/a0000000f.spx
- data/ESV change  for each town from 2000 to 2015/ESV change distribution map for each town from 2000 to 2015.gdb/a00000010.gdbindexes
- data/ESV change  for each town from 2000 to 2015/ESV change distribution map for each town from 2000 to 2015.gdb/a00000010.gdbtable
- data/ESV change  for each town from 2000 to 2015/ESV change distribution map for each town from 2000 to 2015.gdb/a00000010.gdbtablx
- data/ESV change  for each town from 2000 to 2015/ESV change distribution map for each town from 2000 to 2015.gdb/a00000011.gdbindexes
- data/ESV change  for each town from 2000 to 2015/ESV change distribution map for each town from 2000 to 2015.gdb/a00000011.gdbtable
- data/ESV change  for each town from 2000 to 2015/ESV change distribution map for each town from 2000 to 2015.gdb/a00000011.gdbtablx
- data/ESV change  for each town from 2000 to 2015/ESV change distribution map for each town from 2000 to 2015.gdb/a00000012.band_index.atx
- data/ESV change  for each town from 2000 to 2015/ESV change distribution map for each town from 2000 to 2015.gdb/a00000012.blk_key_index.atx
- data/ESV change  for each town from 2000 to 2015/ESV change distribution map for each town from 2000 to 2015.gdb/a00000012.col_index.atx
- data/ESV change  for each town from 2000 to 2015/ESV change distribution map for each town from 2000 to 2015.gdb/a00000012.gdbindexes
- data/ESV change  for each town from 2000 to 2015/ESV change distribution map for each town from 2000 to 2015.gdb/a00000012.gdbtable
- data/ESV change  for each town from 2000 to 2015/ESV change distribution map for each town from 2000 to 2015.gdb/a00000012.gdbtablx
- data/ESV change  for each town from 2000 to 2015/ESV change distribution map for each town from 2000 to 2015.gdb/a00000012.row_index.atx
- data/ESV change  for each town from 2000 to 2015/ESV change distribution map for each town from 2000 to 2015.gdb/a00000013.gdbindexes
- data/ESV change  for each town from 2000 to 2015/ESV change distribution map for each town from 2000 to 2015.gdb/a00000013.gdbtable
- data/ESV change  for each town from 2000 to 2015/ESV change distribution map for each town from 2000 to 2015.gdb/a00000013.gdbtablx
- data/ESV change  for each town from 2000 to 2015/ESV change distribution map for each town from 2000 to 2015.gdb/a00000014.gdbindexes
- data/ESV change  for each town from 2000 to 2015/ESV change distribution map for each town from 2000 to 2015.gdb/a00000014.gdbtable
- data/ESV change  for each town from 2000 to 2015/ESV change distribution map for each town from 2000 to 2015.gdb/a00000014.gdbtablx
- data/ESV change  for each town from 2000 to 2015/ESV change distribution map for each town from 2000 to 2015.gdb/a00000015.gdbindexes
- data/ESV change  for each town from 2000 to 2015/ESV change distribution map for each town from 2000 to 2015.gdb/a00000015.gdbtable
- data/ESV change  for each town from 2000 to 2015/ESV change distribution map for each town from 2000 to 2015.gdb/a00000015.gdbtablx
- data/ESV change  for each town from 2000 to 2015/ESV change distribution map for each town from 2000 to 2015.gdb/a00000015.spx
- data/ESV change  for each town from 2000 to 2015/ESV change distribution map for each town from 2000 to 2015.gdb/a00000016.gdbindexes
- data/ESV change  for each town from 2000 to 2015/ESV change distribution map for each town from 2000 to 2015.gdb/a00000016.gdbtable
- data/ESV change  for each town from 2000 to 2015/ESV change distribution map for each town from 2000 to 2015.gdb/a00000016.gdbtablx
- data/ESV change  for each town from 2000 to 2015/ESV change distribution map for each town from 2000 to 2015.gdb/a00000017.gdbindexes
- data/ESV change  for each town from 2000 to 2015/ESV change distribution map for each town from 2000 to 2015.gdb/a00000017.gdbtable
- data/ESV change  for each town from 2000 to 2015/ESV change distribution map for each town from 2000 to 2015.gdb/a00000017.gdbtablx
- data/ESV change  for each town from 2000 to 2015/ESV change distribution map for each town from 2000 to 2015.gdb/a00000018.band_index.atx
- data/ESV change  for each town from 2000 to 2015/ESV change distribution map for each town from 2000 to 2015.gdb/a00000018.blk_key_index.atx
- data/ESV change  for each town from 2000 to 2015/ESV change distribution map for each town from 2000 to 2015.gdb/a00000018.col_index.atx
- data/ESV change  for each town from 2000 to 2015/ESV change distribution map for each town from 2000 to 2015.gdb/a00000018.gdbindexes
- data/ESV change  for each town from 2000 to 2015/ESV change distribution map for each town from 2000 to 2015.gdb/a00000018.gdbtable
- data/ESV change  for each town from 2000 to 2015/ESV change distribution map for each town from 2000 to 2015.gdb/a00000018.gdbtablx
- data/ESV change  for each town from 2000 to 2015/ESV change distribution map for each town from 2000 to 2015.gdb/a00000018.row_index.atx
- data/ESV change  for each town from 2000 to 2015/ESV change distribution map for each town from 2000 to 2015.gdb/a00000019.gdbindexes
- data/ESV change  for each town from 2000 to 2015/ESV change distribution map for each town from 2000 to 2015.gdb/a00000019.gdbtable
- data/ESV change  for each town from 2000 to 2015/ESV change distribution map for each town from 2000 to 2015.gdb/a00000019.gdbtablx
- data/ESV change  for each town from 2000 to 2015/ESV change distribution map for each town from 2000 to 2015.gdb/a0000001a.gdbindexes
- data/ESV change  for each town from 2000 to 2015/ESV change distribution map for each town from 2000 to 2015.gdb/a0000001a.gdbtable
- data/ESV change  for each town from 2000 to 2015/ESV change distribution map for each town from 2000 to 2015.gdb/a0000001a.gdbtablx
- data/ESV change  for each town from 2000 to 2015/ESV change distribution map for each town from 2000 to 2015.gdb/a0000001b.gdbindexes
- data/ESV change  for each town from 2000 to 2015/ESV change distribution map for each town from 2000 to 2015.gdb/a0000001b.gdbtable
- data/ESV change  for each town from 2000 to 2015/ESV change distribution map for each town from 2000 to 2015.gdb/a0000001b.gdbtablx
- data/ESV change  for each town from 2000 to 2015/ESV change distribution map for each town from 2000 to 2015.gdb/a0000001b.spx
- data/ESV change  for each town from 2000 to 2015/ESV change distribution map for each town from 2000 to 2015.gdb/a0000001c.gdbindexes
- data/ESV change  for each town from 2000 to 2015/ESV change distribution map for each town from 2000 to 2015.gdb/a0000001c.gdbtable
- data/ESV change  for each town from 2000 to 2015/ESV change distribution map for each town from 2000 to 2015.gdb/a0000001c.gdbtablx
- data/ESV change  for each town from 2000 to 2015/ESV change distribution map for each town from 2000 to 2015.gdb/a0000001d.gdbindexes
- data/ESV change  for each town from 2000 to 2015/ESV change distribution map for each town from 2000 to 2015.gdb/a0000001d.gdbtable
- data/ESV change  for each town from 2000 to 2015/ESV change distribution map for each town from 2000 to 2015.gdb/a0000001d.gdbtablx
- data/ESV change  for each town from 2000 to 2015/ESV change distribution map for each town from 2000 to 2015.gdb/a0000001e.band_index.atx
- data/ESV change  for each town from 2000 to 2015/ESV change distribution map for each town from 2000 to 2015.gdb/a0000001e.blk_key_index.atx
- data/ESV change  for each town from 2000 to 2015/ESV change distribution map for each town from 2000 to 2015.gdb/a0000001e.col_index.atx
- data/ESV change  for each town from 2000 to 2015/ESV change distribution map for each town from 2000 to 2015.gdb/a0000001e.gdbindexes
- data/ESV change  for each town from 2000 to 2015/ESV change distribution map for each town from 2000 to 2015.gdb/a0000001e.gdbtable
- data/ESV change  for each town from 2000 to 2015/ESV change distribution map for each town from 2000 to 2015.gdb/a0000001e.gdbtablx
- data/ESV change  for each town from 2000 to 2015/ESV change distribution map for each town from 2000 to 2015.gdb/a0000001e.row_index.atx
- data/ESV change  for each town from 2000 to 2015/ESV change distribution map for each town from 2000 to 2015.gdb/a0000001f.gdbindexes
- data/ESV change  for each town from 2000 to 2015/ESV change distribution map for each town from 2000 to 2015.gdb/a0000001f.gdbtable
- data/ESV change  for each town from 2000 to 2015/ESV change distribution map for each town from 2000 to 2015.gdb/a0000001f.gdbtablx
- data/ESV change  for each town from 2000 to 2015/ESV change distribution map for each town from 2000 to 2015.gdb/a00000020.gdbindexes
- data/ESV change  for each town from 2000 to 2015/ESV change distribution map for each town from 2000 to 2015.gdb/a00000020.gdbtable
- data/ESV change  for each town from 2000 to 2015/ESV change distribution map for each town from 2000 to 2015.gdb/a00000020.gdbtablx
- data/ESV change  for each town from 2000 to 2015/ESV change distribution map for each town from 2000 to 2015.gdb/gdb
- data/ESV change  for each town from 2000 to 2015/ESV change distribution map for each town from 2000 to 2015.gdb/timestamps
- data/ESV change  for each town from 2000 to 2015/ESV_each_town_in_2000.dbf
- data/ESV change  for each town from 2000 to 2015/ESV_each_town_in_2000.dbf.xml
- data/ESV change  for each town from 2000 to 2015/ESV_each_town_in_2000.NAME.atx
- data/ESV change  for each town from 2000 to 2015/ESV_each_town_in_2000.name_1.atx
- data/ESV change  for each town from 2000 to 2015/ESV_each_town_in_2005.dbf
- data/ESV change  for each town from 2000 to 2015/ESV_each_town_in_2005.dbf.xml
- data/ESV change  for each town from 2000 to 2015/ESV_each_town_in_2005.NAME.atx
- data/ESV change  for each town from 2000 to 2015/ESV_each_town_in_2005.name_1.atx
- data/ESV change  for each town from 2000 to 2015/ESV_each_town_in_2010.dbf
- data/ESV change  for each town from 2000 to 2015/ESV_each_town_in_2010.dbf.xml
- data/ESV change  for each town from 2000 to 2015/ESV_each_town_in_2010.name_1.atx
- data/ESV change  for each town from 2000 to 2015/ESV_each_town_in_2015.dbf
- data/ESV change  for each town from 2000 to 2015/ESV_each_town_in_2015.dbf.xml
- data/ESV change  for each town from 2000 to 2015/ESV_each_town_in_2015.name_1.atx
- data/The area of each ecosystem type from 2000 to 2015/
- data/The area of each ecosystem type from 2000 to 2015/The area of each ecosystem type  in 2000.dbf
- data/The area of each ecosystem type from 2000 to 2015/The area of each ecosystem type  in 2000.dbf.xml
- data/The area of each ecosystem type from 2000 to 2015/The area of each ecosystem type  in 2005.dbf
- data/The area of each ecosystem type from 2000 to 2015/The area of each ecosystem type  in 2005.dbf.xml
- data/The area of each ecosystem type from 2000 to 2015/The area of each ecosystem type  in 2010.dbf
- data/The area of each ecosystem type from 2000 to 2015/The area of each ecosystem type  in 2010.dbf.xml
- data/The area of each ecosystem type from 2000 to 2015/The area of each ecosystem type  in 2015.dbf
- data/The area of each ecosystem type from 2000 to 2015/The area of each ecosystem type  in 2015.dbf.xml
- data/The area of each ecosystem type from 2000 to 2015/The area of each ecosystem type from 2000 to 2015.xlsx
- data/The value of each ecosystem type from 2000 to 2015/
- data/The value of each ecosystem type from 2000 to 2015/Value of each ecosystem type in 2000.dbf
- data/The value of each ecosystem type from 2000 to 2015/Value of each ecosystem type in 2000.dbf.xml
- data/The value of each ecosystem type from 2000 to 2015/Value of each ecosystem type in 2005.dbf
- data/The value of each ecosystem type from 2000 to 2015/Value of each ecosystem type in 2005.dbf.xml
- data/The value of each ecosystem type from 2000 to 2015/Value of each ecosystem type in 2010.dbf
- data/The value of each ecosystem type from 2000 to 2015/Value of each ecosystem type in 2010.dbf.xml
[truncated: 2 more entries]
